# Supplementary material for: Role of TLRs in HIV-1 Infection and Potential of TLR Agonists in HIV-1 Vaccine Development and Treatment Strategies
Source: Pathogens. 2023 Jan 5;12(1):92. doi: 10.3390/pathogens12010092 (PMC9866513; doi:10.3390/pathogens12010092)
Supplement: Supplementary file 1 [file pathogens-12-00092-s001.zip]

Archive with 1 entries (1 files):
- pathogens-2102094-supplementary.pdf
